# Supplementary material for: Eye Movement Training and Suggested Gaze Strategies in Tunnel Vision - A Randomized and Controlled Pilot Study
Source: PLoS One. 2016 Jun 28;11(6):e0157825. doi: 10.1371/journal.pone.0157825 (PMC4924791; doi:10.1371/journal.pone.0157825)
Supplement: S1 Table — Mag is the magnification factor required by the patients for reading normal print size; VF is the horizontal diameter [deg] of the binocular visual field (measured monocularly and then superimposed); VA is the binocular visual acuity in logMAR. Duration (Dur) of the disease and age of the patients are given in years. Underlined numbers denote the number of errors (collisions with obstacles) for each condition. Means for each group and subjects whose eye movements were recorded are printed bold. (CSV) [file pone.0157825.s001.csv]

Clinical data							Percent Preferred Walking Speed (%) and errors
							PRE-				POST-				FOLLOW-UP
ID	Gr	Age	Dur	VA	VF	Mag	Light		Dark		Light		Dark		Light		Dark
1	S	48.0	38.0	0.6	30.0	1.0	76.4	0.0	79.2	0.0	83.9	0.0	82.5	1.0	90.333	0	85.25	0
2	S	19.0	9.0	0.5	24.0	1.3	74.5	0.0	30.0	5.0	87.2	0.0	34.1	5.0	93	0	42.186	10
3	S	49.0	39.0	0.3	24.0	1.3	80.8	0.0	50.3	10.0	86.3	0.0	72.9	8.0	93.425	3	87.436	10
4	S	56.0	21.0	0.5	30.0	1.0	90.0	0.0	53.6	11.0	95.5	1.0	67.2	14.0	85.25	1	68.2	5
5	S	60.0	41.0	0.3	22.0	1.0	75.8	1.0	33.4	12.0	63.0	2.0	25.0	12.0	NA	NA	NA	NA
6	S	66.0	30.0	0.8	20.0	1.0	65.6	0.0	35.8	5.0	72.3	0.0	36.2	0.0	NA	NA	NA	NA
7	S	53.0	41.0	0.3	20.0	1.5	86.6	0.0	64.2	4.0	91.3	3.0	51.0	11.0	82.814	1	47.13	11
8	S	46.0	26.0	0.2	20.0	1.6	65.6	2.0	33.9	17.0	76.0	2.0	50.0	11.0	44	8	3.1356	21
9	S	48.0	22.0	0.2	20.0	3.0	43.7	2.0	23.1	5.0	58.0	0.0	37.6	0.0	48.714	4	NA	NA
10	S	31.0	11.0	0.2	16.0	4.0	62.3	3.0	33.1	28.0	70.1	1.0	33.9	12.0	74	0	51.436	11
11	S	45.0	30.0	0.1	10.0	3.0	43.8	5.0	41.5	20.0	43.0	2.0	33.3	16.0	47.667	1	31.218	11
12	S	55.0	35.0	0.5	10.0	2.0	59.3	1.0	31.0	8.0	61.2	1.0	35.1	10.0	60.43	2	39.455	9
13	S	73.0	53.0	0.3	14.0	1.3	45.5	6.0	26.3	14.0	55.9	5.0	22.4	20.0	54.199	7	NA	NA
14	S	55.0	43.0	0.1	15.0	6.0	30.2	12.0	29.7	21.0	35.0	6.0	39.7	9.0	51.384	11	45.744	23
mean		53.5	31.4	0.3	19.6	2.1	64.3	2.3	40.4	11.4	69.9	1.6	44.3	9.2	68.768	2.8333333333	50.11906	11.1
15	R	45.0	20.0	0.3	30.0	2.0	52.7	10.0	45.6	20.0	63.9	10.0	56.8	21.0	59.592	5	52.017	16
16	R	55.0	26.0	0.5	24.0	1.0	70.3	0.0	56.8	10.0	70.5	2.0	69.3	10.0	77.208	2	67.082	1
17	R	52.0	24.0	0.2	24.0	6.0	85.3	0.0	78.5	2.0	75.0	0.0	62.5	1.0	NA	NA	NA	NA
18	R	52.0	23.0	0.3	24.0	1.5	80.0	0.0	62.3	1.0	80.0	0.0	39.0	4.0	80	0	31.177	9
19	R	28.0	13.0	0.3	24.0	1.0	92.4	1.0	43.0	13.0	90.1	1.0	56.8	14.0	NA	NA	NA	NA
20	R	49.0	34.0	0.3	20.0	2.0	83.6	1.0	44.8	10.0	71.8	1.0	46.5	8.0	83.642	2	50.954	13
21	R	56.0	41.0	0.3	20.0	1.6	72.5	0.0	28.6	17.0	73.7	0.0	29.9	15.0	69.063	0	39.536	8
22	R	48.0	30.0	0.3	20.0	1.0	69.1	0.0	37.8	16.0	63.5	0.0	32.3	13.0	63.576	0	32.617	9
23	R	63.0	34.0	0.2	10.0	3.0	27.8	18.0	27.5	23.0	32.6	17.0	32.3	23.0	22.828	16	25.143	21
24	R	41.0	11.0	0.6	10.0	1.5	63.4	1.0	32.3	11.0	66.5	1.0	26.4	10.0	66.537	0	26.357	15
25	R	68.0	32.0	0.4	10.0	1.0	63.1	2.0	37.4	16.0	54.2	0.0	36.2	13.0	67.451	6	35.895	12
mean		50.6	26.2	0.3	19.6	2.0	69.1	3.0	45.0	12.6	67.4	2.9	44.4	12.0	65.5441111111	3.875	40.0864444444	11.6
26	W	45.0	20.0	0.3	30.0	2.0	59.6	5.0	52.0	16.0	63.3	6.0	53.0	17.0	64.61	10	53	22
27	W	52.0	24.0	0.2	24.0	6.0	90.5	0.0	77.8	1.0	87.1	0.0	74.4	2.0	97	0	74.59	0
28	W	55.0	26.0	0.5	24.0	1.0	77.2	1.0	67.1	1.0	92.4	0.0	69.3	4.0	NA	NA	NA	NA
29	W	56.0	41.0	0.3	20.0	1.6	69.1	0.0	39.5	8.0	75.3	0.0	44.6	12.0	NA	NA	NA	NA
30	W	49.0	34.0	0.3	20.0	2.0	83.6	2.0	51.0	13.0	74.4	0.0	47.0	14.0	85.25	0	52.77	10
31	W	63.0	34.0	0.2	10.0	1.0	22.8	16.0	25.1	21.0	35.8	18.0	36.2	26.0	33.56	16	32.2	23
32	W	41.0	11.0	0.6	10.0	1.5	0.0	0.0	0.0	15.0	68.9	1.0	26.3	13.0	80.98	1	36.39	7
33	W	68.0	32.0	0.4	10.0	1.0	67.5	6.0	35.9	16.0	73.4	6.0	34.9	12.0	71.98	2	42.7	19
mean		53.6	27.8	0.3	18.5	2.0	58.8	3.8	43.5	11.4	71.3	3.9	48.2	12.5	72.2	4.8	48.6	13.5
34	H	28.0					86.0		86.9		98.3		97.3
35	H	28.0					96.6		83.4		93.3		88.1
36	H	52.0					80.6		88.7		99.5		93.7
37	H	33.0					94.0		91.8		95.3		96.3
38	H	49.0					90.3		83.4		94.5		100.2
39	H	49.0					92.4		92.3		87.0		88.9
40	H	39.0					99.0		98.4		93.5		89.6
41	H	30.0					98.4		92.1		96.0		93.6
42	H	20.0					78.6		78.7		89.1		89.3
43	H	27.0					98.1		100.4		91.2		98.9
