# Supplementary material for: Eye Movement Training and Suggested Gaze Strategies in Tunnel Vision - A Randomized and Controlled Pilot Study
Source: PLoS One. 2016 Jun 28;11(6):e0157825. doi: 10.1371/journal.pone.0157825 (PMC4924791; doi:10.1371/journal.pone.0157825)
Supplement: S2 Table — Eye position variability is given for the horizontal/vertical component separately (X/Y) in degrees of visual angle. (CSV) [file pone.0157825.s002.csv]

S1 Table. Angular eye position variabilities in PRE- and POST for the light, dim and free walk conditions. Eye position variabilities are given for the horizontal/vertical component separately (X/Y). All variabilities are listed in degrees of visual angle.
Eye position variabilities-horizontal component											Variabilities-vertical component
	PRE-					POST-					PRE-					POST-
Pat ID	Saccade training					Saccade training					Saccade training					Saccade training
	Light	Dim	Run1	Run2		Light	Dim	Run1	Run2		Light	Dim	Run1	Run2		Light	Dim	Run1	Run2
1	15.67	15.57	15.8	15.81		12.97	14.77	17.37	14.13		9.32	11.25	7.53	11.25		10.67	12.14	10.48	10.36
2	11.47	5.58	9.6	9.46		15.69	0.54	15.32	15.73		8.93	8.4	7.12	7.14		10.84	0.32	9.97	9.65
3	8.76	10.87	14.74	11.42		14.32	12.35	13.54	16.22		7.49	10.48	8.45	3.52		11.43	11.1	7.92	7.11
4	14.29	0.53	0.55	0.49		9.91	12.69	6.74	14.57		8.16	0.3	0.32	0.41		6.91	9.18	8.99	10.62
5	16.8	16.2	14.02	14.5		0.33	0.31	10.05	9.54		11.97	11.29	11.44	11.71		0.23	0.19	11.5	11.12
6	17.52	16.53	8.83	15.84		15.74	12.58	14.08	15.78		10.46	11.62	8.44	13.44		10.92	11.17	9.69	10.6
7	12.6	8.96	8.36	12.87		13.12	13.12	11.33	12.66		7.48	5.33	11.57	7.18		12.7	12	11.83	12.37
	Reading training					Reading training					Reading training					Reading training
1	9.71	14.78	10.37	10.89		13.46	15.14	10.65	13.9		11.94	10.44	10.8	8.55		10.91	10.65	10.56	10.83
2	12.53	12.8	12.73	13.87		12.29	12.21	15.11	14.72		10.71	10.64	11.64	6.64		12.47	9.18	6.73	10.67
3	14.02	0.52	12.18	14.59		10.63	0.44	0.49	0.5		11.16	0.32	10.02	14.15		11.95	0.27	0.3	0.31
4	11.68	11.77	4.95	7.88		12.48	12.8	12.09	13.07		9.52	10.03	11.11	8.4		8.92	8.72	9.09	10.44
5	12.21	13.8	12.33	13.97		14.78	11.89	16.42	10.52		5.2	11.01	7.72	9.5		9.4	9.31	12.4	11.54
6	13.08	10.3	12.8	11.35		0.53	0.42	0.33	0.2		8.04	10.71	5.23	10.2		0.33	0.26	0.21	0.12
7	0.34	0.34	0.19	0.39		13.44	15.44	0.2	8.24		0.2	0.21	0.12	0.24		10.56	11.59	0.13	7.72
	Healthy observers, Run1					Healthy observers, Run2					Healthy observers, Run1					Healthy observers, Run2
1	12.42	15.08	15.11	12.25		13.41	12.37	10.48	9.26		11.29	9.56	10.04	10.25		7.46	10.61	11.96	7.85
2	12.88	12.41	12.93	15.85		13.24	15.32	9.84	16.19		8.31	11.87	12.06	9.47		9.69	12.52	11.52	11.78
3	16.77	12.91	12.09	13.89		16.41	16.25	17.09	8.18		11.41	6.83	8.95	8.79		11.29	13.23	12.99	11.88
4	15.62	15.49	12.34	13.63		16.99	18.15	12.02	14.48		10.85	10.72	9.77	11.32		11.82	11.64	7.66	9.8
5	14.13	12.36	11.76	14.14		16.31	14.3	14.29	9.15		11.31	9.59	8.56	6		10.67	8.09	8.38	4.7
6	15.42	13.98	13.66	14.45		17.79	15.34	7.84	15.26		12.18	11.98	11.13	10.44		11.07	10.39	11.5	11.83
7	15.85	14.71	17.5	13.94		15.41	16.36	12.27	11.5		10.1	10.8	14.42	11.21		7.64	13.69	8.3	11.7
8	14.19	10.94	16.91	7.02		14.44	10.88	14.27	11.48		10.98	9.29	12.06	9.04		9.64	9.5	10.55	9.27
9	14.79	13.54	15.53	7.58		11.9	14.02	14.42	10.12		8.27	10.91	12.99	9.88		10.37	11.34	6.7	10.13
10	0.4	0.36	15.11	12.25		16.21	14.14	11.97	16.95		0.25	0.22	10.04	10.25		11.82	13.06	11.47	12.05
