# Supplementary material for: Eye Movement Training and Suggested Gaze Strategies in Tunnel Vision - A Randomized and Controlled Pilot Study
Source: PLoS One. 2016 Jun 28;11(6):e0157825. doi: 10.1371/journal.pone.0157825 (PMC4924791; doi:10.1371/journal.pone.0157825)
Supplement: S3 Table — TD—total duration (ms); NF—number of fixations; DF—duration of fixation; NF.out- number of fixations outside the seeing visual field; VF.d—diameter of the seeing visual field (deg); Lcond -light condition: l = light, d = dim. (CSV) [file pone.0157825.s003.csv]

S2 Table. Eye-movement analyses on number of fixations and fixation duration. TD- total duration (ms); NF- number of fixations; DF- duration of fixation; NF.out- number of fixations outside the seeing visual field; VF.d- size of seeing visual field (deg).
cond	ID	group	Lcond	TD	NF	DF	NF.out	VF.d
pre	1	reading	l	124000	91	1043.5384615385	25	15
pre	1	reading	d	135000	51	2261.431372549	12	15
post	1	reading	l	104000	25	3950.8	4	15
post	1	reading	d	117000	49	1992.3265306122	13	15
pre	2	reading	d	245000	122	1710.3360655738	5	5
pre	2	reading	l	246000	107	2004.7009345794	62	5
post	2	reading	d	195000	25	7593.24	5	5
post	2	reading	l	190000	122	1196.9672131148	62	5
pre	3	reading	d	237067	33	7010.0303030303	3	5
pre	3	reading	l	251067	131	1724.4503816794	63	5
post	3	reading	d	191067	99	1681.5050505051	42	5
post	3	reading	l	203000	403	254.9553349876	82	5
pre	4	reading	l	72000	60	757.6833333333	23	12
pre	4	reading	d	66000	101	334.2277227723	22	12
post	4	reading	l	64467	11	5663.6363636364	3	12
post	4	reading	d	89000	45	1877.0222222222	13	12
pre	5	reading	d	108000	191	421.4397905759	87	12
pre	5	reading	l	85000	66	938.9090909091	41	12
post	5	reading	l	98067	193	315.8911917098	71	12
post	5	reading	d	143067	69	1676.4202898551	9	12
pre	6	reading	d	158000	108	832.3796296296	26	5
pre	6	reading	l	122000	82	1097.9268292683	41	5
post	6	reading	d	185067	188	742.2074468085	127	5
post	6	reading	l	139033	207	463.4830917874	111	5
pre	7	reading	l	104900	174	423.5747126437	57	5
pre	7	reading	d	115033	174	432.164565	71	5
post	7	reading	l	97000	48	1829.125	15	5
post	7	reading	d	161067	36	4233.5	12	5
pre	8	sacc	d	98067	57	1502.2807017544	15	15
pre	8	sacc	l	66067	18	3520.5	4	15
post	8	sacc	d	78067	17	1114.7647058824	6	15
post	8	sacc	l	67067	32	1793.6875	18	15
pre	9	sacc	d	241000	310	1857.2943925234	80	7
pre	9	sacc	l	134000	77	1625.1168831169	36	7
post	9	sacc	d	455033	214	632.14354343	45	7
post	9	sacc	l	154067	229	450.6681222707	89	7
pre	10	sacc	l	253033	193	915.5077720207	87	7.5
pre	10	sacc	d	246000	119	2881.78125	29	7.5
post	10	sacc	d	200067	64	1715.4033613445	12	7.5
post	10	sacc	l	223067	172	904.1918604651	66	7.5
pre	11	sacc	d	195000	43	4272.0697674419	14	5
pre	11	sacc	l	185000	156	852.7823529412	76	5
post	11	sacc	l	163000	77	303.4545454546	16	5
post	11	sacc	d	184000	57	3086.0175438597	17	5
pre	12	sacc	l	113000	34	3061.7647058824	12	5
pre	12	sacc	d	195033	42	4484.1428571429	12	5
post	12	sacc	d	120000	229	338.654547	69	5
post	12	sacc	l	112067	218	230.2532751092	111	5
pre	13	sacc	l	91067	16	5512.4375	4	12
pre	13	sacc	d	128067	23	5386.9565217391	5	12
post	13	sacc	l	88033	23	3621.8260869565	3	12
post	13	sacc	d	111033	23	4636.2173913044	9	12
pre	14	sacc	d	162000	106	4349.1176470588	36	10
pre	14	sacc	l	121000	207	3987.16873	81	10
post	14	sacc	l	94011	17	333.9806763285	3	10
post	14	sacc	d	95033	26	861.641509434	5	10
pre	1	h. contr.	d	74033	9	7903.6666666667
pre	1	h. contr.	l	74067	12	5877.9166666667
post	1	h. contr.	d	60067	24	2100.0416666667
post	1	h. contr.	l	56067	19	2533.2105263158
pre	2	h. contr.	d	66000	24	2440.2083333333
pre	2	h. contr.	l	63033	25	2257.28
post	2	h. contr.	d	52067	19	2449
post	2	h. contr.	l	116067	39	2705.1794871795
pre	3	h. contr.	l	57033	54	658.0925925926
pre	3	h. contr.	d	49000	13	3582.0769230769
post	3	h. contr.	d	50011	10	4663.4
post	3	h. contr.	l	48033	23	1801.347826087
pre	4	h. contr.	d	57033	25	2063.88
pre	4	h. contr.	l	58033	26	1970.4230769231
post	4	h. contr.	l	55067	13	4036
post	4	h. contr.	d	56033	13	4133.3076923077
pre	5	h. contr.	l	86067	32	2383.34375
pre	5	h. contr.	d	79067	13	5922.9230769231
post	5	h. contr.	d	62067	10	5936.8
post	5	h. contr.	l	58067	20	2550
pre	6	h. contr.	d	72067	18	3831.6666666667
pre	6	h. contr.	l	80067	34	2048.9411764706
post	6	h. contr.	l	55067	14	3723.8571428571
post	6	h. contr.	d	52067	9	5577.7777777778
pre	7	h. contr.	d	53067	35	1185.8571428571
pre	7	h. contr.	l	56067	20	2098.45
post	7	h. contr.	d	21033	5	4086.6
post	7	h. contr.	l	50000	21	2065
pre	8	h. contr.	l	58033	30	1558.8666666667
pre	8	h. contr.	d	52067	13	3776.9230769231
post	8	h. contr.	l	52000	26	1425.6538461539
post	8	h. contr.	d	45033	17	2429.2352941177
pre	9	h. contr.	l	48067	31	1263.4838709677
pre	9	h. contr.	d	52033	88	251.5568181818
post	9	h. contr.	d	71067	35	1706.7142857143
post	9	h. contr.	l	63067	10	6170
pre	10	h. contr.	l	54067	57	749.0701754386
pre	10	h. contr.	d	186033	374	254.0828877005
post	10	h. contr.	d	54067	12	4352.9166666667
post	10	h. contr.	l	51033	14	3519
